# Supplementary material for: Establishment of a Cell Suspension Culture of Ageratina pichinchensis (Kunth) for the Improved Production of Anti-Inflammatory Compounds
Source: Plants (Basel). 2020 Oct 21;9(10):1398. doi: 10.3390/plants9101398 (PMC7594056; doi:10.3390/plants9101398)
Supplement: Supplementary file 1 [file plants-09-01398-s001.zip]

Archive with 1 entries (1 files):
- plants-921709-supplementary.pdf
